# Supplementary material for: First Reported Circulation of Equine Influenza H3N8 Florida Clade 1 Virus in Horses in Italy
Source: Animals (Basel). 2024 Feb 12;14(4):598. doi: 10.3390/ani14040598 (PMC10886299; doi:10.3390/ani14040598)
Supplement: Supplementary file 1 [file animals-14-00598-s001.zip]

Archive with 1 entries (1 files):
- animals-2813906-supplementary.pdf
